# Supplementary material for: Effect of Short-Term Restraint Stress on the Expression of Genes Associated with the Response to Oxidative Stress in the Hypothalamus of Hypertensive ISIAH and Normotensive WAG Rats
Source: Antioxidants (Basel). 2024 Oct 26;13(11):1302. doi: 10.3390/antiox13111302 (PMC11590967; doi:10.3390/antiox13111302)
Supplement: Supplementary file 1 [file antioxidants-13-01302-s001.zip]

Archive with 2 entries (2 files):
- Supplementary Figures S1_S2.pdf
- Supplementary tables_S1-S6.xlsx
