# Supplementary material for: Effect of Short-Term Restraint Stress on the Expression of Genes Associated with the Response to Oxidative Stress in the Hypothalamus of Hypertensive ISIAH and Normotensive WAG Rats
Source: Antioxidants (Basel). 2024 Oct 26;13(11):1302. doi: 10.3390/antiox13111302 (PMC11590967; doi:10.3390/antiox13111302)
Supplement: Supplementary file 1 [file antioxidants-13-01302-s001.zip › Supplementary tables_S1-S6.xlsx]

## Sheet: S1
Supplementary Table S1. KEGG pathways for ISIAH DEGs
	*- metabolic pathways shared with WAG rats.
	Term	Count	PValue	No. of DEGs for Oxidative phosphorylation
rno03010	Ribosome *	88	2.96054e-23	0
rno05012	Parkinson disease	129	4.01725e-19	59
rno05020	Prion disease	129	6.4362e-19	59
rno05016	Huntington disease	135	5.06724e-18	59
rno00190	Oxidative phosphorylation *	74	3.12691e-17	74
rno05022	Pathways of neurodegeneration - multiple diseases	180	9.69505e-13	59
rno04714	Thermogenesis *	101	1.78527e-12	63
rno05415	Diabetic cardiomyopathy *	94	1.03798e-11	59
rno05010	Alzheimer disease	149	1.13546e-10	59
rno05171	Coronavirus disease - COVID-19 *	98	6.07951e-10	0
rno05014	Amyotrophic lateral sclerosis *	134	1.35918e-09	59
rno05208	Chemical carcinogenesis - reactive oxygen species	95	1.76811e-09	59
rno04932	Non-alcoholic fatty liver disease	73	1.97081e-09	48
rno04141	Protein processing in endoplasmic reticulum *	69	5.54864e-06	0
rno04723	Retrograde endocannabinoid signaling	58	0.000115605	28
rno03050	Proteasome	25	0.000189629	0
rno05017	Spinocerebellar ataxia	52	0.00234845	0
rno01230	Biosynthesis of amino acids	31	0.00452098	0
rno04144	Endocytosis	86	0.00591471	0
rno04120	Ubiquitin mediated proteolysis	47	0.0123054	0
rno03082	ATP-dependent chromatin remodeling	36	0.0130725	0
rno04360	Axon guidance *	61	0.0166127	0
rno00270	Cysteine and methionine metabolism	21	0.0219526	0
rno05231	Choline metabolism in cancer	34	0.0232241	0
rno04260	Cardiac muscle contraction	30	0.0252043	18
rno04137	Mitophagy - animal	35	0.0268224	0
rno03040	Spliceosome	43	0.0333199	0
rno04216	Ferroptosis	17	0.0345815	0
rno01200	Carbon metabolism	39	0.0433535	2

## Sheet: S2
Supplementary Table S2. KEGG pathways for WAG DEGs
	*- metabolic pathways shared with ISIAH rats.
	Term	Count	PValue	No. of DEGs for Oxidative phosphorylation
rno03010	Ribosome *	57	5.20934e-08	0
rno04919	Thyroid hormone signaling pathway	42	0.000952701	0
rno05211	Renal cell carcinoma	27	0.00124335	0
rno00562	Inositol phosphate metabolism	28	0.00195587	0
rno04066	HIF-1 signaling pathway	38	0.00202875	0
rno04142	Lysosome	42	0.00294081	4
rno00190	Oxidative phosphorylation *	40	0.00297052	40
rno04070	Phosphatidylinositol signaling system	33	0.00317743	0
rno04340	Hedgehog signaling pathway	20	0.00326209	0
rno05415	Diabetic cardiomyopathy *	59	0.00476843	29
rno04360	Axon guidance *	54	0.0110261	0
rno05171	Coronavirus disease - COVID-19 *	62	0.0164851	0
rno04072	Phospholipase D signaling pathway	44	0.0169732	0
rno05206	MicroRNAs in cancer	47	0.026325	0
rno04911	Insulin secretion	26	0.0317753	0
rno04714	Thermogenesis *	58	0.0343177	31
rno05230	Central carbon metabolism in cancer	23	0.0366038	0
rno04022	cGMP-PKG signaling pathway	47	0.040325	0
rno05014	Amyotrophic lateral sclerosis *	86	0.0413684	30
rno05205	Proteoglycans in cancer	55	0.0439999	0
rno04910	Insulin signaling pathway	38	0.0477424	0
rno04141	Protein processing in endoplasmic reticulum *	46	0.0486086	0

## Sheet: S3_OxPhos_DEGs_Io_Ik
Supplementary Table S3. ISIAH DEGs associated with Oxidative phosphorylation metabolic pathway
ISIAH_DEGs	log2FoldChange	padj	GeneID	description
Atp5f1a	0.131095	7.7365e-05	65262	ATP synthase F1 subunit alpha
Atp5f1b	0.187073	2.40535e-07	171374	ATP synthase F1 subunit beta
Atp5f1c	0.12086	0.010464	116550	ATP synthase F1 subunit gamma
Atp5f1d	0.316981	0.000370158	245965	ATP synthase F1 subunit delta
Atp5f1e	0.257038	0.00349268	245958	ATP synthase F1 subunit epsilon
Atp5mc1	0.22703	0.000416333	29754	ATP synthase membrane subunit c locus 1
Atp5mc2	0.233927	8.92575e-06	171082	ATP synthase membrane subunit c locus 2
Atp5mc3	0.254939	0.000105063	114630	ATP synthase membrane subunit c locus 3
Atp5me	0.266812	0.00340664	140608	ATP synthase membrane subunit e
Atp5mf	0.167002	0.0382671	690441	ATP synthase membrane subunit f
Atp5mg	0.281914	8.58667e-05	300677	ATP synthase membrane subunit g
Atp5pd	0.250165	0.00259397	641434	ATP synthase peripheral stalk subunit d
Atp5pf	0.178495	0.0119465	94271	ATP synthase peripheral stalk subunit F6
Atp5po	0.236408	0.000487159	192241	ATP synthase peripheral stalk subunit OSCP
Atp6v0b	0.234023	0.00170421	298451	ATPase H+ transporting V0 subunit B
Atp6v0c	0.224621	4.38237e-05	170667	ATPase H+ transporting V0 subunit C
Atp6v0d1	0.142656	0.00235726	291969	ATPase H+ transporting V0 subunit D1
Atp6v0e2	0.121685	0.00157921	436582	ATPase, H+ transporting V0 subunit e2
Atp6v1d	0.147162	0.0144844	299159	ATPase H+ transporting V1 subunit D
Atp6v1e1	0.147078	0.0361953	297566	ATPase H+ transporting V1 subunit E1
Atp6v1f	0.210583	0.00136134	116664	ATPase H+ transporting V1 subunit F
Atp6v1g2	0.0934126	0.0280207	368044	ATPase H+ transporting V1 subunit G2
Atp6v1h	0.160718	0.00494749	297797	ATPase H+ transporting V1 subunit H
Cox17	0.261693	0.00293431	89786	cytochrome c oxidase copper chaperone COX17
Cox4i1	0.269128	9.58546e-06	29445	cytochrome c oxidase subunit 4i1
Cox5a	0.27004	0.000279595	252934	cytochrome c oxidase subunit 5A
Cox5b	0.232006	0.00010679	94194	cytochrome c oxidase subunit 5B
Cox6a1	0.294608	4.6625e-06	25282	cytochrome c oxidase subunit 6A1
Cox6b1	0.249976	0.000526227	688869	cytochrome c oxidase subunit 6B1
Cox6c	0.174695	0.0452485	54322	cytochrome c oxidase subunit 6C
Cox7a2	0.319462	1.68791e-05	29507	cytochrome c oxidase subunit 7A2
Cox7b	0.201305	0.00492852	303393	cytochrome c oxidase subunit 7B
Cox8a	0.211398	4.928e-05	171335	cytochrome c oxidase subunit 8A
Cyc1	0.146879	0.00577074	300047	cytochrome c-1
Ndufa1	0.229435	0.0041657	363441	NADH:ubiquinone oxidoreductase subunit A1
Ndufa10	0.117674	0.0205761	678759	NADH:ubiquinone oxidoreductase subunit A10
Ndufa11	0.242493	0.000421832	301123	NADH:ubiquinone oxidoreductase subunit A11
Ndufa12	0.203715	0.0041929	299739	NADH:ubiquinone oxidoreductase subunit A12
Ndufa13	0.202427	0.0106367	100911483	NADH:ubiquinone oxidoreductase subunit A13
Ndufa6	0.179097	0.0431225	315167	NADH:ubiquinone oxidoreductase subunit A6
Ndufa8	0.221563	5.56917e-05	296658	NADH:ubiquinone oxidoreductase subunit A8
Ndufa9	0.155989	0.000856428	362440	NADH:ubiquinone oxidoreductase subunit A9
Ndufab1	0.286382	6.65468e-05	293453	NADH:ubiquinone oxidoreductase subunit AB1
Ndufb10	0.19446	0.000200381	681418	NADH:ubiquinone oxidoreductase subunit B10
Ndufb11	0.211783	0.000145753	299310	NADH:ubiquinone oxidoreductase subunit B11
Ndufb2	0.246634	0.000858083	362344	NADH:ubiquinone oxidoreductase subunit B2
Ndufb4	0.224586	0.0051481	288088	NADH:ubiquinone oxidoreductase subunit B4
Ndufb5	0.261389	8.09603e-06	294964	NADH:ubiquinone oxidoreductase subunit B5
Ndufb6	0.19795	0.00147813	297990	NADH:ubiquinone oxidoreductase subunit B6
Ndufb7	0.266498	0.00403942	361385	NADH:ubiquinone oxidoreductase subunit B7
Ndufb8	0.229356	0.000102896	293991	NADH:ubiquinone oxidoreductase subunit B8
Ndufb9	0.186777	0.00137251	299954	NADH:ubiquinone oxidoreductase subunit B9
Ndufc2	0.27374	0.000199199	293130	NADH:ubiquinone oxidoreductase subunit C2
Ndufs2	0.156186	2.81518e-05	289218	NADH:ubiquinone oxidoreductase core subunit S2
Ndufs3	0.252201	0.000903576	295923	NADH:ubiquinone oxidoreductase core subunit S3
Ndufs5	0.234163	0.00934908	362588	NADH:ubiquinone oxidoreductase subunit S5
Ndufs6	0.335919	0.00180549	29478	NADH:ubiquinone oxidoreductase subunit S6
Ndufs7	0.242962	0.000759281	362837	NADH:ubiquinone oxidoreductase core subunit S7
Ndufs8	0.182255	0.000542326	293652	NADH:ubiquinone oxidoreductase core subunit S8
Ndufv1	0.198208	0.00341927	293655	NADH:ubiquinone oxidoreductase core subunit V1
Ndufv2	0.166123	0.00610308	81728	NADH:ubiquinone oxidoreductase core subunit V2
Ndufv3	0.166778	0.0014573	64539	NADH:ubiquinone oxidoreductase subunit V3
Ppa1	0.204561	3.91386e-05	294504	inorganic pyrophosphatase 1
Sdhb	0.169737	0.00367012	298596	succinate dehydrogenase complex iron sulfur subunit B
Sdhc	0.120749	0.00513796	289217	succinate dehydrogenase complex subunit C
Tcirg1	-0.176771	0.0144844	293650	T-cell immune regulator 1, ATPase H+ transporting V0 subunit A3
Uqcr10	0.209581	0.00679526	685322	ubiquinol-cytochrome c reductase, complex III subunit X
Uqcr11	0.285293	0.00064721	690848	ubiquinol-cytochrome c reductase, complex III subunit XI
Uqcrb	0.268025	0.00015811	362897	ubiquinol-cytochrome c reductase binding protein
Uqcrc1	0.208706	3.06228e-05	301011	ubiquinol-cytochrome c reductase core protein 1
Uqcrc2	0.104355	0.0250545	293448	ubiquinol cytochrome c reductase core protein 2
Uqcrfs1	0.1656	0.00105849	291103	ubiquinol-cytochrome c reductase, Rieske iron-sulfur polypeptide 1
Uqcrh	0.148893	0.029393	366448	ubiquinol-cytochrome c reductase hinge protein
Uqcrq	0.214865	0.0144844	497902	ubiquinol-cytochrome c reductase, complex III subunit VII

## Sheet: S4_OxPhos_DEGs_Wo_Wk
Supplementary Table S4. WAG DEGs associated with Oxidative phosphorylation metabolic pathway
WAG_DEGs	log2FoldChange	padj	GeneID	description
Atp5f1b	0.0855186	0.0385499	171374	ATP synthase F1 subunit beta
Atp5f1d	0.159779	0.00130141	245965	ATP synthase F1 subunit delta
Atp5f1e	0.209667	0.000244132	245958	ATP synthase F1 subunit epsilon
Atp5mc1	0.200929	0.000181947	29754	ATP synthase membrane subunit c locus 1
Atp5mc2	0.0982658	0.0361442	171082	ATP synthase membrane subunit c locus 2
Atp5mc3	0.148883	2.25313e-05	114630	ATP synthase membrane subunit c locus 3
Atp5me	0.158325	0.0119806	140608	ATP synthase membrane subunit e
Atp5mg	0.165714	0.00353273	300677	ATP synthase membrane subunit g
Atp6v0b	0.23598	1.19554e-06	298451	ATPase H+ transporting V0 subunit B
Atp6v0c	0.261037	9.63567e-10	170667	ATPase H+ transporting V0 subunit C
Atp6v0d1	0.107898	0.019233	291969	ATPase H+ transporting V0 subunit D1
Atp6v0e1	0.259331	4.58207e-06	94170	ATPase H+ transporting V0 subunit e1
Atp6v0e2	0.175342	0.000300849	436582	ATPase, H+ transporting V0 subunit e2
Atp6v1d	0.104551	0.0118763	299159	ATPase H+ transporting V1 subunit D
Atp6v1f	0.182931	8.11577e-06	116664	ATPase H+ transporting V1 subunit F
Cox5a	0.176201	4.65337e-05	252934	cytochrome c oxidase subunit 5A
Cox6a1	0.255099	1.54358e-05	25282	cytochrome c oxidase subunit 6A1
Cox6b1	0.122771	0.0302808	688869	cytochrome c oxidase subunit 6B1
Cox7a2	0.176375	0.00166556	29507	cytochrome c oxidase subunit 7A2
Cox7a2l	0.192464	1.33357e-08	298762	cytochrome c oxidase subunit 7A2 like
Cox8a	0.274093	3.5913e-11	171335	cytochrome c oxidase subunit 8A
Cyc1	0.150562	0.00243405	300047	cytochrome c-1
Cycs	0.136601	0.000992122	25309	cytochrome c, somatic
Ndufa4	0.176762	0.00128344	681024	NDUFA4, mitochondrial complex associated
Ndufa6	0.174026	0.00110929	315167	NADH:ubiquinone oxidoreductase subunit A6
Ndufa8	0.150167	0.00197855	296658	NADH:ubiquinone oxidoreductase subunit A8
Ndufab1	0.143313	0.00124965	293453	NADH:ubiquinone oxidoreductase subunit AB1
Ndufb11	0.127213	0.0150927	299310	NADH:ubiquinone oxidoreductase subunit B11
Ndufb2	0.192472	5.88253e-06	362344	NADH:ubiquinone oxidoreductase subunit B2
Ndufb5	0.210187	5.36592e-05	294964	NADH:ubiquinone oxidoreductase subunit B5
Ndufb6	0.0996602	0.0458823	297990	NADH:ubiquinone oxidoreductase subunit B6
Ndufc2	0.0944505	0.0296789	293130	NADH:ubiquinone oxidoreductase subunit C2
Ndufs4	0.10121	0.0179923	499529	NADH:ubiquinone oxidoreductase subunit S4
Ndufs5	0.103197	0.0478386	362588	NADH:ubiquinone oxidoreductase subunit S5
Ndufs7	0.147966	0.00495006	362837	NADH:ubiquinone oxidoreductase core subunit S7
Sdha	-0.0661103	0.00834084	157074	succinate dehydrogenase complex flavoprotein subunit A
Sdhc	0.142573	0.000360299	289217	succinate dehydrogenase complex subunit C
Tcirg1	-0.144221	0.0118815	293650	T-cell immune regulator 1, ATPase H+ transporting V0 subunit A3
Uqcr11	0.102754	0.0207592	690848	ubiquinol-cytochrome c reductase, complex III subunit XI
Uqcrfs1	0.115827	0.0196054	291103	ubiquinol-cytochrome c reductase, Rieske iron-sulfur polypeptide 1

## Sheet: S5_resp_oxidative stress_ISIAH
Supplementary Table S5. ISIAH DEGs associated with response to oxidative stress
ISIAH DEGs	log2Fold Change ISIAH_stress/ ISIAH control	padj	GeneID	description	hypertensive DEGs	TFs	common with WAG	correlation with Nr3c1
Abcc1	-0.6053	2.96688e-06	24565	ATP binding cassette subfamily C member 1	Abcc1		Abcc1	0.655195
Akr1b1	0.133888	0.000646677	24192	aldo-keto reductase family 1 member B			Akr1b1	-0.768165
Apex1	0.111786	0.0181821	79116	apurinic/apyrimidinic endodeoxyribonuclease 1	Apex1	Apex1		-0.798106
Apoe	0.148868	0.00379913	25728	apolipoprotein E	Apoe			-0.91303
Arnt	-0.386862	0.000272162	25242	aryl hydrocarbon receptor nuclear translocator	Arnt	Arnt	Arnt	0.763539
Atp5f1a	0.131095	7.7365e-05	65262	ATP synthase F1 subunit alpha	Atp5f1a			-0.909756
Atp5f1c	0.12086	0.010464	116550	ATP synthase F1 subunit gamma				-0.865712
Atrn	-0.282022	1.44168e-18	83526	attractin			Atrn	0.685495
Bad	0.217241	0.000158647	64639	BCL2-associated agonist of cell death	Bad		Bad	-0.856954
Banf1	0.220334	9.51701e-05	114087	BAF nuclear assembly factor 1			Banf1	-0.773732
Bax	0.185672	0.0019708	24887	BCL2 associated X, apoptosis regulator	Bax			-0.797085
Bcl2l1	0.217584	3.8424e-07	24888	Bcl2-like 1	Bcl2l1		Bcl2l1	-0.87194
Cfl1	0.175068	0.00014346	29271	cofilin 1	Cfl1			-0.924625
Chchd2	0.219899	0.00207393	316643	coiled-coil-helix-coiled-coil-helix domain containing 2				-0.732767
Chd6	-0.172701	0.000518042	311607	chromodomain helicase DNA binding protein 6			Chd6	0.840593
Cryab	0.670235	2.21679e-19	25420	crystallin, alpha B			Cryab	-0.800408
Cyp1b1	-0.783797	0.00349594	25426	cytochrome P450, family 1, subfamily b, polypeptide 1	Cyp1b1			0.620948
Ddr2	-0.320389	0.0173923	685781	discoidin domain receptor tyrosine kinase 2				0.758436
Diablo	0.138286	0.0183646	288753	diablo, IAP-binding mitochondrial protein				-0.911056
Egfr	-0.494563	0.00449015	24329	epidermal growth factor receptor	Egfr			0.734081
Ercc1	0.15994	0.0281693	292673	ERCC excision repair 1, endonuclease non-catalytic subunit				-0.850206
Fbxo7	0.123414	0.00562985	366854	F-box protein 7		Fbxo7		-0.880693
Gfer	0.142653	0.0365311	27100	growth factor, augmenter of liver regeneration				-0.826214
Gpx1	0.293793	1.26147e-05	24404	glutathione peroxidase 1	Gpx1		Gpx1	-0.783502
Gpx4	0.212361	0.00118396	29328	glutathione peroxidase 4	Gpx4		Gpx4	-0.815733
Hmox2	0.157105	0.00372955	79239	heme oxygenase 2				-0.84859
Hspa8	0.288963	5.32562e-09	24468	heat shock protein family A (Hsp70) member 8	Hspa8			-0.764382
Kat5	0.121288	0.0226195	192218	lysine acetyltransferase 5		Kat5		-0.905986
Keap1	0.10256	0.024591	117519	Kelch-like ECH-associated protein 1				-0.852582
Ldha	0.173874	0.00010679	24533	lactate dehydrogenase A	Ldha			-0.779951
Macroh2a1	0.0984279	0.0193949	29384	macroH2A.1 histone				-0.894629
Map1lc3a	0.279662	2.77838e-05	362245	microtubule-associated protein 1 light chain 3 alpha	Map1lc3a		Map1lc3a	-0.785572
Mff	0.127688	0.000246323	301563	mitochondrial fission factor				-0.767608
Mif	0.217814	9.3154e-05	81683	macrophage migration inhibitory factor	Mif		Mif	-0.886582
Mpv17l2	0.275916	0.000515573	290645	MPV17 mitochondrial inner membrane protein like 2			Mpv17l2	-0.827224
Msrb2	0.176777	0.00411807	361286	methionine sulfoxide reductase B2				-0.70949
Mt3	0.338171	0.00017082	117038	metallothionein 3			Mt3	-0.805858
Mtr	-0.465985	0.00349594	81522	5-methyltetrahydrofolate-homocysteine methyltransferase	Mtr		Mtr	0.804869
Ndufa12	0.203715	0.0041929	299739	NADH:ubiquinone oxidoreductase subunit A12				-0.828341
Ndufb4	0.224586	0.0051481	288088	NADH:ubiquinone oxidoreductase subunit B4				-0.67686
Ndufs2	0.156186	2.81518e-05	289218	NADH:ubiquinone oxidoreductase core subunit S2				-0.876132
Ndufs8	0.182255	0.000542326	293652	NADH:ubiquinone oxidoreductase core subunit S8				-0.846875
Oser1	0.205838	0.00136089	296346	oxidative stress responsive serine-rich 1				-0.643785
Park7	0.241999	0.00172322	117287	Parkinsonism associated deglycase	Park7			-0.794173
Pebp1	0.240974	4.75034e-06	29542	phosphatidylethanolamine binding protein 1			Pebp1	-0.908927
Plcg1	-0.124383	0.00865852	25738	phospholipase C, gamma 1				0.752463
Ppargc1a	-0.630126	0.000130614	83516	PPARG coactivator 1 alpha		Ppargc1a	Ppargc1a	0.813061
Ppia	0.110434	0.0346071	25518	peptidylprolyl isomerase A	Ppia			-0.853442
Ppp2cb	0.14463	0.00642918	24673	protein phosphatase 2 catalytic subunit beta			Ppp2cb	-0.796516
Prdx2	0.241037	1.5996e-06	29338	peroxiredoxin 2			Prdx2	-0.781951
Prdx5	0.223786	0.00751193	113898	peroxiredoxin 5				-0.75282
Prdx6	0.211346	1.85649e-09	94167	peroxiredoxin 6			Prdx6	-0.776755
Psap	0.0649902	0.0254123	25524	prosaposin				-0.924976
Psmb5	0.233067	0.00102199	29425	proteasome 20S subunit beta 5				-0.725486
Rack1	0.213686	1.57526e-05	83427	receptor for activated C kinase 1				-0.801705
Romo1	0.217182	0.00124844	679572	reactive oxygen species modulator 1				-0.78777
Rps3	0.211407	3.50632e-05	140654	ribosomal protein S3			Rps3	-0.795213
Sigmar1	0.120659	0.00302234	29336	sigma non-opioid intracellular receptor 1			Sigmar1	-0.778282
Sirt3	0.119504	0.0171327	293615	sirtuin 3		Sirt3		-0.908523
Sp1	-0.199319	0.000697946	24790	Sp1 transcription factor		Sp1		0.884461
Tmem161a	0.134821	0.0175957	364535	transmembrane protein 161A				-0.882452
Tor1a	0.113642	0.0479505	266606	torsin family 1, member A				-0.874288
Txn2	0.192673	0.000267418	79462	thioredoxin 2				-0.777365
Xiap	-0.487561	0.0437228	63879	X-linked inhibitor of apoptosis				0.764876
Impact	-0.116586	0.0261492	497198	impact RWD domain protein			Impact	0.955531
Slc7a11	-0.192296	0.00317789	310392	solute carrier family 7 member 11			Slc7a11	0.925069
Optn	-0.167456	0.000269417	246294	optineurin	Optn		Optn	0.911532
Cat	-0.198476	0.000451013	24248	catalase	Cat			0.88635
Pld2	-0.158888	0.00129141	25097	phospholipase D2				0.791807
Rrm2b	-0.353294	0.0220208	299976	ribonucleotide reductase regulatory TP53 inducible subunit M2B				0.724367
Atm	-0.331785	0.0113257	300711	ATM serine/threonine kinase		Atm	Atm	0.720582
Ets1	-0.413571	4.81672e-09	24356	ETS proto-oncogene 1, transcription factor		Ets1	Ets1	0.686747
Traf6	-0.415007	0.0357395	311245	TNF receptor associated factor 6				0.675345
Prkaa2	-0.761932	0.0110643	78975	protein kinase AMP-activated catalytic subunit alpha 2				0.669114
Map2k4	-0.208047	0.0368276	287398	mitogen activated protein kinase kinase 4				0.667747
Als2	-0.178405	0.0379746	363235	alsin Rho guanine nucleotide exchange factor ALS2	Als2			0.660898
Il1r1	-0.450921	0.0294019	25663	interleukin 1 receptor type 1				0.650729
Mutyh	-0.247228	0.0406119	170841	mutY DNA glycosylase			Mutyh	0.646757
Prkca	-0.356756	0.0132866	24680	protein kinase C, alpha	Prkca			0.643031
Net1	-0.221148	0.0337597	307098	neuroepithelial cell transforming 1				0.640843
Tsc1	-0.387685	0.00147841	60445	TSC complex subunit 1			Tsc1	0.63582
Pde8a	-0.228239	0.0286421	308776	phosphodiesterase 8A				0.627787
Ednra	-0.276927	0.0352161	24326	endothelin receptor type A	Ednra			0.623162
Edn1	-0.440126	0.0349474	24323	endothelin 1	Edn1			0.60546
Ern1	-0.572817	0.0265931	498013	endoplasmic reticulum to nucleus signaling 1				0.594061
Gsk3b	-0.541658	9.71532e-05	84027	glycogen synthase kinase 3 beta	Gsk3b			0.592925
Foxo1	-0.346567	0.033181	84482	forkhead box O1	Foxo1	Foxo1		0.592396
Thbs1	-0.571484	0.000625831	445442	thrombospondin 1	Thbs1			0.58917
Cntn1	-0.231874	0.0166602	117258	contactin 1			Cntn1	0.579316
Pdgfra	-0.180893	0.00912995	25267	platelet derived growth factor receptor alpha	Pdgfra			0.577876
Sesn3	-0.38262	0.00416231	315427	sestrin 3				0.575012
Trim25	-0.535089	0.00689184	494338	tripartite motif-containing 25		Trim25		0.56125
Pdgfrb	-0.502909	3.51783e-12	24629	platelet derived growth factor receptor beta	Pdgfrb		Pdgfrb	0.559661
Nos1	-0.815664	0.0158841	24598	nitric oxide synthase 1	Nos1		Nos1	0.541379
Pdcd10	0.160086	0.0317714	494345	programmed cell death 10				0.524248
Gjb2	-0.459468	0.000174724	394266	gap junction protein, beta 2	Gjb2		Gjb2	0.515256
Rbfox2	-0.396935	0.00175772	362950	RNA binding fox-1 homolog 2	Rbfox2		Rbfox2	0.513069
Tbc1d24	-0.484634	6.4422e-05	287110	TBC1 domain family, member 24				0.506867
Slc23a2	-0.179564	0.0022392	50622	solute carrier family 23 member 2				0.497266
Mtf1	-0.180457	0.0271342	362591	metal-regulatory transcription factor 1		Mtf1		0.486044
Mgat3	-0.227154	0.0032534	29582	beta-1,4-mannosyl-glycoprotein 4-beta-N-acetylglucosaminyltransferase				0.477724
Hyal1	-0.511746	0.0390265	367166	hyaluronidase 1	Hyal1			0.461035
Mapt	-0.0991242	0.0160814	29477	microtubule-associated protein tau				0.440234
Slc1a1	-0.167651	0.0321301	25550	solute carrier family 1 member 1	Slc1a1			0.438579
Mmp14	-0.541212	4.19435e-05	81707	matrix metallopeptidase 14			Mmp14	0.430569
Gab1	-0.307173	3.97057e-05	361388	GRB2-associated binding protein 1			Gab1	0.420353
Gnao1	-0.231791	0.00165596	50664	G protein subunit alpha o1				0.398373
Txnip	-0.370097	0.000586307	117514	thioredoxin interacting protein	Txnip			0.391122
Tacr1	-0.351257	0.0114215	24807	tachykinin receptor 1	Tacr1		Tacr1	0.341233
Uaca	-0.145338	0.0276789	315732	uveal autoantigen with coiled-coil domains and ankyrin repeats			Uaca	0.321768
Trpm2	-0.181257	0.0221719	294329	transient receptor potential cation channel, subfamily M, member 2				0.27936
Ppp1r15b	0.103712	0.0333825	304799	protein phosphatase 1, regulatory subunit 15B			Ppp1r15b	0.211066
Gpr37	-0.140835	0.0163112	117549	G protein-coupled receptor 37				0.20592
Abl1	-0.121616	0.032155	311860	ABL proto-oncogene 1, non-receptor tyrosine kinase		Abl1		0.19463
Btg3	0.186045	0.0333825	54230	BTG anti-proliferation factor 3				0.184374
Tra2b	0.187292	5.58521e-05	117259	transformer 2 beta homolog				0.162265
Hspd1	0.211683	0.000348877	63868	heat shock protein family D (Hsp60) member 1	Hspd1			0.0785812
Sirpa	-0.160142	0.00101622	25528	signal-regulatory protein alpha			Sirpa	0.0134949
Arntl	0.176597	0.0130372	29657	aryl hydrocarbon receptor nuclear translocator-like		Arntl		0.00729239
Sumo2	0.112702	0.0359713	690244	small ubiquitin-like modifier 2				-0.14648
Mdm2	0.141644	0.0181821	314856	MDM2 proto-oncogene				-0.148071
Txn1	0.164818	0.0244345	116484	thioredoxin 1	Txn1			-0.212021
Gskip	0.137383	0.0428576	362778	GSK3B interacting protein				-0.262258
F3	0.197881	0.0159318	25584	coagulation factor III, tissue factor	F3			-0.26667
Gatm	0.121987	0.00827637	81660	glycine amidinotransferase	Gatm		Gatm	-0.290602
Zfp622	0.217142	0.0059165	294846	zinc finger protein 622				-0.297255
Fos	0.75977	0.0294019	314322	Fos proto-oncogene, AP-1 transcription factor subunit	Fos	Fos		-0.321989
Selenos	0.163547	0.010301	286900	selenoprotein S				-0.388933
Bnip3	0.150738	0.0198446	84480	BCL2 interacting protein 3				-0.421851
Bag5	0.134754	0.0239278	366734	BAG cochaperone 5				-0.425749
Sfpq	0.206477	0.00116398	252855	splicing factor proline and glutamine rich		Sfpq		-0.425995
Dapk1	0.114755	0.0431397	306722	death associated protein kinase 1			Dapk1	-0.450462
Slc4a1	1.23087	0.0254981	24779	solute carrier family 4 member 1 (Diego blood group)				-0.462998
Slc25a14	0.153185	0.00143535	85263	solute carrier family 25 member 14				-0.463188
Pcna	0.140829	0.0342085	25737	proliferating cell nuclear antigen	Pcna			-0.469311
Hspb1	1.03032	0.0303715	24471	heat shock protein family B (small) member 1			Hspb1	-0.484443
Jun	0.40971	0.0285474	24516	Jun proto-oncogene, AP-1 transcription factor subunit	Jun	Jun		-0.489814
Grk2	0.0811855	0.046621	25238	G protein-coupled receptor kinase 2	Grk2			-0.492934
Ddit3	0.248526	0.0110447	29467	DNA-damage inducible transcript 3	Ddit3	Ddit3		-0.494162
Arpc2	0.0869984	0.030259	301511	actin related protein 2/3 complex, subunit 2				-0.511043
Hsph1	0.36384	1.55809e-05	288444	heat shock protein family H (Hsp110) member 1			Hsph1	-0.534476
Atf4	0.279889	0.000824451	79255	activating transcription factor 4	Atf4	Atf4	Atf4	-0.535558
Pex5	0.107766	0.0161276	312703	peroxisomal biogenesis factor 5				-0.541106
Srxn1	0.530234	8.96773e-16	296271	sulfiredoxin 1			Srxn1	-0.54211
Fosl1	1.23298	0.000781549	25445	FOS like 1, AP-1 transcription factor subunit		Fosl1	Fosl1	-0.547368
Prdx4	0.146852	0.0215504	85274	peroxiredoxin 4				-0.553662
Ndufa6	0.179097	0.0431225	315167	NADH:ubiquinone oxidoreductase subunit A6			Ndufa6	-0.554497
Chchd4	0.188361	0.0255248	312559	coiled-coil-helix-coiled-coil-helix domain containing 4				-0.585443
Hmox1	0.378369	0.00531544	24451	heme oxygenase 1	Hmox1			-0.603418
Fxn	0.211947	0.0222349	499335	frataxin				-0.636076
Mapkap1	0.107008	0.0486799	296648	MAPK associated protein 1				-0.647502
Nme2	0.22628	8.69511e-05	83782	NME/NM23 nucleoside diphosphate kinase 2		Nme2		-0.654693
Rhob	0.212205	0.0205581	64373	ras homolog family member B			Rhob	-0.659787
Pex2	0.157111	0.025857	29534	peroxisomal biogenesis factor 2			Pex2	-0.693005
Brf2	0.174543	0.0468075	306542	BRF2, RNA polymerase III transcription initiation factor subunit				-0.703477
Parp1	0.0983902	0.0411044	25591	poly (ADP-ribose) polymerase 1		Parp1		-0.717295
Gsr	0.123605	0.0462168	116686	glutathione-disulfide reductase	Gsr		Gsr	-0.741759
Aldh2	0.143055	0.00298712	29539	aldehyde dehydrogenase 2 family member	Aldh2			-0.750708
Atox1	0.216547	0.000435211	84355	antioxidant 1 copper chaperone	Atox1		Atox1	-0.754626
Traf2	0.16704	0.0239682	311786	Tnf receptor-associated factor 2				-0.760373
Cst3	0.121083	0.0189901	25307	cystatin C	Cst3			-0.763706
Xbp1	0.201567	0.00017082	289754	X-box binding protein 1		Xbp1	Xbp1	-0.7908
Foxo4	0.131951	0.0207099	302415	forkhead box O4		Foxo4	Foxo4	-0.801541
Ppp5c	0.135611	0.00918518	65179	protein phosphatase 5, catalytic subunit				-0.804471
Tmem132a	0.23629	0.000280862	338474	transmembrane protein 132A			Tmem132a	-0.842724
Arl6ip5	0.119049	0.00253788	66028	ADP-ribosylation factor like GTPase 6 interacting protein 5				-0.846912
Hyal2	0.211552	0.000550746	64468	hyaluronidase 2	Hyal2		Hyal2	-0.872203
Agap3	0.130812	0.0193949	362300	ArfGAP with GTPase domain, ankyrin repeat and PH domain 3			Agap3	-0.881151
Trap1	0.0841145	0.0411044	287069	TNF receptor-associated protein 1				-0.885157
Eef2	0.123632	3.35621e-05	29565	eukaryotic translation elongation factor 2	Eef2		Eef2	-0.953843

## Sheet: S6_resp_to oxidative stress_WAG
Supplementary Table S6. WAG DEGs associated with response to oxidative stress
WAG DEGs	log2Fold Change WAG_stress/ WAG_control	padj	GeneID	description	hypertensive DEGs	TFs	correlation with Nr3c1
Abcc1	-0.400086	1.63135e-07	24565	ATP binding cassette subfamily C member 1	Abcc1		0.703374
Agap3	0.129415	0.00183736	362300	ArfGAP with GTPase domain, ankyrin repeat and PH domain 3			-0.144571
Akr1b1	0.0900692	0.0166984	24192	aldo-keto reductase family 1 member B			-0.631222
Arnt	-0.20752	0.0145117	25242	aryl hydrocarbon receptor nuclear translocator	Arnt	Arnt	0.610372
Atf4	0.171274	0.00050746	79255	activating transcription factor 4	Atf4	Atf4	-0.47985
Atm	-0.343554	0.00259306	300711	ATM serine/threonine kinase		Atm	0.631036
Atox1	0.154404	0.00934172	84355	antioxidant 1 copper chaperone	Atox1		-0.697262
Atrn	-0.177887	3.335e-08	83526	attractin			0.758525
Bad	0.115024	0.0270129	64639	BCL2-associated agonist of cell death	Bad		-0.580636
Banf1	0.190544	0.0011848	114087	BAF nuclear assembly factor 1			-0.646928
Bcl2l1	0.371479	2.97221e-25	24888	Bcl2-like 1	Bcl2l1		-0.483648
Chd6	-0.120204	0.0114683	311607	chromodomain helicase DNA binding protein 6			0.648657
Cntn1	-0.262712	9.52861e-08	117258	contactin 1			0.748699
Cryab	0.824392	4.03593e-63	25420	crystallin, alpha B			-0.541516
Dapk1	0.146503	0.0040627	306722	death associated protein kinase 1			0.0496451
Eef2	0.149273	0.000137608	29565	eukaryotic translation elongation factor 2	Eef2		-0.326364
Ets1	-0.279619	0.00201237	24356	ETS proto-oncogene 1, transcription factor		Ets1	0.0680712
Fosl1	1.69938	2.14525e-06	25445	FOS like 1, AP-1 transcription factor subunit		Fosl1	-0.690966
Foxo4	0.150941	0.00747802	302415	forkhead box O4		Foxo4	-0.0594267
Gab1	-0.194357	4.3074e-05	361388	GRB2-associated binding protein 1			0.788025
Gatm	0.204413	5.13132e-05	81660	glycine amidinotransferase	Gatm		-0.175164
Gjb2	-0.229213	0.0202774	394266	gap junction protein, beta 2	Gjb2		-0.419097
Gpx1	0.291304	0.000757267	24404	glutathione peroxidase 1	Gpx1		-0.655888
Gpx4	0.10476	0.0419821	29328	glutathione peroxidase 4	Gpx4		-0.629549
Gsr	0.129158	0.0200147	116686	glutathione-disulfide reductase	Gsr		-0.0196934
Hspb1	0.479098	2.6381e-05	24471	heat shock protein family B (small) member 1			-0.693323
Hsph1	0.213549	3.75404e-09	288444	heat shock protein family H (Hsp110) member 1			-0.0385758
Hyal2	0.338754	7.10696e-07	64468	hyaluronidase 2	Hyal2		-0.621676
Impact	-0.125993	0.00875844	497198	impact RWD domain protein			0.697893
Map1lc3a	0.15249	0.000133484	362245	microtubule-associated protein 1 light chain 3 alpha	Map1lc3a		-0.631718
Mif	0.19538	6.93334e-06	81683	macrophage migration inhibitory factor	Mif		-0.600374
Mmp14	-0.247582	0.0100237	81707	matrix metallopeptidase 14			-0.35182
Mpv17l2	0.209909	0.000581097	290645	MPV17 mitochondrial inner membrane protein like 2			-0.808171
Mt3	0.190358	0.00117494	117038	metallothionein 3			-0.600753
Mtr	-0.300951	0.0357368	81522	5-methyltetrahydrofolate-homocysteine methyltransferase	Mtr		0.640862
Mutyh	-0.205349	0.031348	170841	mutY DNA glycosylase			0.0090957
Ndufa6	0.174026	0.00110929	315167	NADH:ubiquinone oxidoreductase subunit A6			-0.784677
Nos1	-0.499306	0.000379848	24598	nitric oxide synthase 1	Nos1		0.752281
Optn	-0.146844	6.87453e-05	246294	optineurin	Optn		0.677458
Pdgfrb	-0.338092	4.89537e-07	24629	platelet derived growth factor receptor beta	Pdgfrb		0.255261
Pebp1	0.235636	3.58269e-08	29542	phosphatidylethanolamine binding protein 1			-0.568492
Pex2	0.208993	0.00224372	29534	peroxisomal biogenesis factor 2			-0.430145
Ppargc1a	-0.496427	0.000450225	83516	PPARG coactivator 1 alpha		Ppargc1a	0.729415
Ppp1r15b	0.130365	0.0213645	304799	protein phosphatase 1, regulatory subunit 15B			-0.755506
Ppp2cb	0.174792	3.6655e-05	24673	protein phosphatase 2 catalytic subunit beta			-0.392977
Prdx2	0.132319	0.000505892	29338	peroxiredoxin 2			-0.692129
Prdx6	0.209059	7.81383e-13	94167	peroxiredoxin 6			-0.801243
Rbfox2	-0.236884	0.0214048	362950	RNA binding fox-1 homolog 2	Rbfox2		0.801382
Rhob	0.291248	7.49959e-10	64373	ras homolog family member B			-0.201096
Rps3	0.128083	0.0127997	140654	ribosomal protein S3			-0.733019
Sigmar1	0.102779	0.0161974	29336	sigma non-opioid intracellular receptor 1			-0.664339
Sirpa	-0.0748249	0.0379046	25528	signal-regulatory protein alpha			0.629618
Slc7a11	-0.158574	0.0127263	310392	solute carrier family 7 member 11			-0.285713
Srxn1	0.724836	1.30256e-38	296271	sulfiredoxin 1			-0.543123
Tacr1	-0.247289	0.0459192	24807	tachykinin receptor 1	Tacr1		0.64989
Tmem132a	0.147572	0.0160262	338474	transmembrane protein 132A			-0.0762602
Tsc1	-0.269378	0.000834642	60445	TSC complex subunit 1			0.717646
Uaca	-0.247808	0.000545096	315732	uveal autoantigen with coiled-coil domains and ankyrin repeats			-0.293095
Xbp1	0.153505	7.58523e-05	289754	X-box binding protein 1		Xbp1	-0.625297
